# Supplementary material for: Etiology Distribution, Clinical Characteristics, and Suboptimal Pacing Outcome of Atrioventricular Block in Young Patients
Source: Rev Cardiovasc Med. 2023 Sep 6;24(9):250. doi: 10.31083/j.rcm2409250 (PMC11270075; doi:10.31083/j.rcm2409250)
Supplement: Supplementary file 1 [file 2153-8174-24-9-250-s1.zip]

Archive with 1 entries (1 files):
- 2153-8174-24-9-250-s1.docx
